# Supplementary material for: Core level binding energies of functionalized and defective graphene
Source: Beilstein J Nanotechnol. 2014 Feb 3;5:121–32. doi: 10.3762/bjnano.5.12 (PMC3943574; doi:10.3762/bjnano.5.12)
Supplement: File 1 — Mathematica script used for plotting the line shapes shown in Figure 4. [file Beilstein_J_Nanotechnol-05-121-s001.zip]

Archive with 1 entries (1 files):
- S1.cdf
